# Supplementary material for: “What Do You Need?” Formative Research to Develop a Comprehensive Maternal Needs Assessment Tool for Infant and Young Child Nourishment and Care in the United States
Source: Nutrients. 2025 Dec 6;17(24):3825. doi: 10.3390/nu17243825 (PMC12735840; doi:10.3390/nu17243825)
Supplement: Supplementary file 1 [file nutrients-17-03825-s001.zip]

Archive with 1 entries (1 files):
- nutrients-3998114-supplementary.pdf
